# Supplementary material for: Artificial Selection Trend of Wheat Varieties Released in Huang-Huai-Hai Region in China Evaluated Using DUS Testing Characteristics
Source: Front Plant Sci. 2022 Jun 10;13:898102. doi: 10.3389/fpls.2022.898102 (PMC9226622; doi:10.3389/fpls.2022.898102)
Supplement: Supplementary file 1 [file Table_1.XLSX]

## Sheet: Sheet1
Supplementary Table 1. The approved time, suitable planting areas and pedigrees of 195 wheat varieties
No.	Germplasm name	Approved time	Suitable planting areas	Pedigrees
1	Jing411	1992	Northern winter wheat area	Fengkang2 / Changfeng1
2	Jingdong8	1996	Northern winter wheat area	4740 / Jingnong79-106
3	Han4564	1998	Northern winter wheat area	Han88-6012 / Shi5144
4	Lunxuan987	2003	Northern winter wheat area	Rotation population of Dwarf-Male-Sterile Wheat
5	Jinyin159	2004	Northern winter wheat area	Lumai14 / Lu884187
6	Cangmai119	2005	Northern winter wheat area	8341699 / CA8694
7	Jingdong17	2006	Northern winter wheat area	Jingdong8 / RHT3 // 931
8	Nongda3753	2006	Northern winter wheat area	Jingdong8 / Heixiaomai76
9	Cangmai6002	2007	Northern winter wheat area	Linfen6154 / Jimai32
10	Henong825	2007	Northern winter wheat area	Linyuan95-3091 / Shi4185
11	Jingdong22	2007	Northern winter wheat area	Rotation population of Taigu Genic Male-Sterile
12	Zhongmai175	2007	Northern winter wheat area	BPM27 / Jing411
13	Jinghua9	2007	Northern winter wheat area	Jingshi467 / Jingdong8 // Jingdan93-2197
14	Lunxuan496	2009	Northern winter wheat area	Rotation population of Dwarf-Male-Sterile Wheat
15	Lunxuan716	2009	Northern winter wheat area	Rotation population of Dwarf-Male-Sterile Wheat
16	Jinnong6	2010	Northern winter wheat area	Yanyou361 / 955159
17	Zhongmai415	2010	Northern winter wheat area	Guinong11 / Jing411 // Jing411
18	Zhongmai8	2010	Northern winter wheat area	Hehua971-3 / JiZ76
19	Keyi5214	2011	Northern winter wheat area	Nongda3330 / 0290
20	Lunxuan526	2011	Northern winter wheat area	ca9722 // ca9722 / Zhongmai16
21	Zhongmai13	2011	Northern winter wheat area	Zhongmai9 / Zhongmai16
22	Hangmai901	2012	Northern winter wheat area	Nongda3338 / sp121
23	Zhongmai14	2012	Northern winter wheat area	Zhongmai18 / Jining13
24	Cangmai12	2013	Northern winter wheat area	Cang96-277 / Pin16
25	Zhongmai816	2013	Northern winter wheat area	CA9722 / Lunxuan987
26	Lunxuan169	2014	Northern winter wheat area	Jingdong8 / Lunxuan987
27	Nongda5181	2014	Northern winter wheat area	Nongda3097 / Lunxuan987
28	Zhongmai1197	2014	Northern winter wheat area	Yanzhong144 / Lovrin10 // Gaocheng8901
29	Zhongmai996	2014	Northern winter wheat area	Yumai34 / Lunxuan9873
30	Zhongmai998	2015	Northern winter wheat area	Yumai34 / Lunxuan9873
31	Zhongmai1062	2016	Northern winter wheat area	Yumai34 / Lunxuan9873
32	KT-01	2017	Northern winter wheat area	Lunxuan987 / Shiluan02-1
33	Nongda3486	2017	Northern winter wheat area	Nongda211 / Xinmai9 // Liangxing99
34	Hangmai2566	2018	Northern winter wheat area	SPLM2 / Lunxuan987
35	Lumai13	1989	North of Huanghuai winter wheat area	{Luofulin13 / 71(17)6-1}F6 // Laiyang584
36	Lumai14	1990	North of Huanghuai winter wheat area	C149 / F4530
37	Jinmai33	1991	North of Huanghuai winter wheat area	79391 / 76262
38	Laizhou953	1994	North of Huanghuai winter wheat area	(Zao5 / Yexuan1)F3 // 7832H0-1
39	Jimai36	1994	North of Huanghuai winter wheat area	{(715017 / Shanqianmai) // 75-78}F6 /// 94354
40	Jinmai47	1995	North of Huanghuai winter wheat area	12057 // Han522 / K37-20
41	Lumai21	1996	North of Huanghuai winter wheat area	Yanzhong144 / Baofeng7228
42	Jimai38	1996	North of Huanghuai winter wheat area	Zhi4001 / Shi4212-10
43	Shi4158	1997	North of Huanghuai winter wheat area	Zhi8094 / Baofeng7228 // Shi84-7120
44	Han5316	1999	North of Huanghuai winter wheat area	Han7808 / CA8059 // 85Zhong47
45	Jimai19	2001	North of Huanghuai winter wheat area	Lumai13 / Linfen5064
46	Shijiazhuang8	2001	North of Huanghuai winter wheat area	Shi91-5096 / Shi9306
47	Zimai12	2001	North of Huanghuai winter wheat area	917065 / 910292
48	Yannong19	2001	North of Huanghuai winter wheat area	Yan1933 / Shan82-29
49	Kenong9204	2002	North of Huanghuai winter wheat area	Shi6021 / SA502
50	Taishan21	2002	North of Huanghuai winter wheat area	{(26744 / Taishan10)F1 // Lumai7}F4 /// Lumai18
51	Yanfu188	2002	North of Huanghuai winter wheat area	Yanzhong22 / Xingmai7721 // Lumai7 γ2
52	Yannong21	2002	North of Huanghuai winter wheat area	Yan1933 // Shan82-29
53	Jimai20	2003	North of Huanghuai winter wheat area	Lumai14 / Lu884187
54	Jining16	2004	North of Huanghuai winter wheat area	Yan1934 / 824046 // Liao83-1/2114
55	Liangxing99	2004	North of Huanghuai winter wheat area	Ji91102 / Lumai14 // PH85-16
56	Linmai2	2004	North of Huanghuai winter wheat area	Lumai23 / Lin90-15
57	Taishan23	2004	North of Huanghuai winter wheat area	881414 / 876161
58	Jizi439	2005	North of Huanghuai winter wheat area	{(14928 / 95-5031)F1 // 190268}F1 /// Luozhen1
59	Shixin828	2005	North of Huanghuai winter wheat area	422 / Shixin63 // 612
60	Taishan24	2005	North of Huanghuai winter wheat area	904017 / Zhengzhou8329
61	Han7086	2006	North of Huanghuai winter wheat area	Han93-4572 / Tai9115-3
62	Jimai22	2006	North of Huanghuai winter wheat area	935024 / 935106
63	Shiyou17	2007	North of Huanghuai winter wheat area	Ji935-352 / Lumai21
64	Tainong18	2008	North of Huanghuai winter wheat area	Laizhou137 / Yan369-7
65	Xingmai6	2008	North of Huanghuai winter wheat area	Jimai36 / Han6172
66	Yannong0428	2008	North of Huanghuai winter wheat area	Yan1668 / Lumai21
67	Heng136	2009	North of Huanghuai winter wheat area	Heng4149 / Shijiazhuang1
68	Heng216	2009	North of Huanghuai winter wheat area	Jimai36 / Lumai21 // Han5316
69	Cangmai6005	2010	North of Huanghuai winter wheat area	Linfen6154 / 321-4-6
70	Lukenmai9	2010	North of Huanghuai winter wheat area	Xu9935 / Yanyou361
71	Yannong836	2010	North of Huanghuai winter wheat area	Shannong721511 / Lumai21
72	Yunhan618	2010	North of Huanghuai winter wheat area	Yunhan92-18 / Xinchun9
73	Henong5290	2011	North of Huanghuai winter wheat area	Shan160 / Laizhou95021
74	Jimai585	2011	North of Huanghuai winter wheat area	Rotation population of Taigu Genic Male-Sterile
75	Jinuo200	2011	North of Huanghuai winter wheat area	03NuoF3-1186 / Lankao906
76	Jinmai91	2011	North of Huanghuai winter wheat area	Shi5091 / Linhan6101
77	Luyuan502	2011	North of Huanghuai winter wheat area	9940168 / Jimai19
78	Hanmai14	2011	North of Huanghuai winter wheat area	Han93-6182 / Shannongda91136
79	Shannong23	2011	North of Huanghuai winter wheat area	Rotation population of Ta1(Ms2)
80	Shannong22	2011	North of Huanghuai winter wheat area	Rotation population of Ta1(Ms2)
81	Jinmai92	2012	North of Huanghuai winter wheat area	Linyou6148 / Jinmai33
82	Nongda399	2012	North of Huanghuai winter wheat area	{(Torino / Henong2552) // Nongda9516} /// Shi4185
83	Zhongmai155	2012	North of Huanghuai winter wheat area	Jimai19 / Lumai21
84	Henong7069	2013	North of Huanghuai winter wheat area	Shan160 / Laizhou95021
85	Jimai518	2013	North of Huanghuai winter wheat area	Rotation population of Taigu Genic Male-Sterile
86	Shannong24	2013	North of Huanghuai winter wheat area	Rotation population of Ta1(Ms2)
87	Shixin633	2013	North of Huanghuai winter wheat area	Shixin733 / 9731 // 631
88	Taishan28	2013	North of Huanghuai winter wheat area	3262 / Wanmai38
89	Xinmai296	2013	North of Huanghuai winter wheat area	935031 / Lumai23
90	Yangguang10	2013	North of Huanghuai winter wheat area	Taishan21 / 1922
91	Shengmai5	2013	North of Huanghuai winter wheat area	9554072 / 95146
92	Hanmai16	2014	North of Huanghuai winter wheat area	Han5267 / Han4564
93	Rumai1	2014	North of Huanghuai winter wheat area	Jining16 / Linmai2
94	Shannong25	2014	North of Huanghuai winter wheat area	J1697 / Yannong19
95	Shannong27	2014	North of Huanghuai winter wheat area	6125 / Jimai22
96	Shannong28	2014	North of Huanghuai winter wheat area	Jimai22 / 6125
97	Shinong086	2014	North of Huanghuai winter wheat area	Lumai14 / Han6172
98	Yunhan115	2014	North of Huanghuai winter wheat area	Yan361 / Lin139
99	Kenong2009	2015	North of Huanghuai winter wheat area	{(1BL-1RS-148 / BE-1) // Kenong1095} /// Kenong1095
100	Lunxuan103	2015	North of Huanghuai winter wheat area	Shimai12 / Shijiazhuang8
101	Jimai23	2016	North of Huanghuai winter wheat area	Yumai34 / Jimai22
102	Jimai262	2016	North of Huanghuai winter wheat area	Linmai2 / Yannong19
103	Kenong2011	2016	North of Huanghuai winter wheat area	Kenong9204 / PZW-9
104	Xingmai13	2016	North of Huanghuai winter wheat area	Heng9117-2 / Han4589
105	Hanmai15	2016	North of Huanghuai winter wheat area	Han00-3207 / Han4564
106	Shannong29	2016	North of Huanghuai winter wheat area	Linmai6 / J1781
107	Shannongzinuo2	2018	North of Huanghuai winter wheat area	Shannongzinuo1 / Taishan9818
108	Yannong1212	2018	North of Huanghuai winter wheat area	Yan5072 / Shi94-5300
109	Yutianmai119	2018	North of Huanghuai winter wheat area	Dwarf-Male-Sterile Wheat / Yan2070
110	Zimai28	2018	North of Huanghuai winter wheat area	Tainong18 / Hemai9735
111	Zimai603	2018	North of Huanghuai winter wheat area	Zixuan07557 / 07949 // 09906
112	Shimai26	2018	North of Huanghuai winter wheat area	Shiyou17 / Jimai22
113	Taikemai30	2019	North of Huanghuai winter wheat area	Huaiyin9908 / Luomai9424
114	Yumai2	1984	South of Huanghuai winter wheat area	65(14)3 / Kangxiuhuixianhong
115	Shaan160	1996	South of Huanghuai winter wheat area	Shan213 / 167-6-4
116	Yumai18	1996	South of Huanghuai winter wheat area	Zhengzhou761 / Yanshi4
117	Wanmai38	1997	South of Huanghuai winter wheat area	Yanzhong114 / 85-15-9
118	Wanmai37	1997	South of Huanghuai winter wheat area	Yumai2 / Yanshi4
119	Luomai4	1999	South of Huanghuai winter wheat area	80(6)-3-3-10 / Aizao781
120	Zhengyou6	1999	South of Huanghuai winter wheat area	Zhengzhou891 / Zhou88367 // Ji5418
121	Xinmai9	2000	South of Huanghuai winter wheat area	Baiquan3047-3 / Neixiang82C6
122	Yumai49	2000	South of Huanghuai winter wheat area	394A / Yumai2
123	Zhengmai9023	2001	South of Huanghuai winter wheat area	Xinong881 / Shan213
124	Zhoumai16	2002	South of Huanghuai winter wheat area	Yumai21 / Zhou8425B
125	Xinmai18	2003	South of Huanghuai winter wheat area	(C5 / Xinxiang3577)F3d1s // Xinmai9
126	Yanzhan4110	2003	South of Huanghuai winter wheat area	{(C39 / Xibei78(6)9-2) // (FR81-3 / Aizao781-4)} /// Aizao781-4
127	Yumai66	2003	South of Huanghuai winter wheat area	{(XiaoheimaiMZA-LenonactBUTR / Yumai2) // Lankao90}F3
128	Kaimai18	2004	South of Huanghuai winter wheat area	(Kaimia64 / 89Zhong170) // (Kaimai1003 / Wen2540)
129	Pumai9Hao	2004	South of Huanghuai winter wheat area	(Xuzhou174 / Neixiang183)F1 // Yumai24
130	Zhengmai004	2004	South of Huanghuai winter wheat area	Yumai13 / 90M434 // Shi89-6021
131	Zhoumai18	2004	South of Huanghuai winter wheat area	Neixiang185 / Zhoumai9
132	Aikang58	2005	South of Huanghuai winter wheat area	Zhoumai11 // Wenmai6 / Zhengzhou8960
133	Xinong979	2005	South of Huanghuai winter wheat area	Xinong2611 // (918 / 95Xuan1)F1
134	Xunong5	2005	South of Huanghuai winter wheat area	Zhoumai8846 / Zhoumai9
135	Zhengmai366	2005	South of Huanghuai winter wheat area	Yumai47 / PH82-2-2
136	04Zhong36	2006	South of Huanghuai winter wheat area	Bainong64 / Zhoumai11
137	Luomai21	2006	South of Huanghuai winter wheat area	Luomai1 / Zhoumai13
138	Zhoumai20	2006	South of Huanghuai winter wheat area	Zhoumai13 / Xinmai9 // Wenmai6
139	Zhengyumai9987	2007	South of Huanghuai winter wheat area	Yumai21 / Yumai2 // Yumai57
140	Zhoumai22	2007	South of Huanghuai winter wheat area	Zhoumai12 / Wenmai6 // Zhoumai13
141	Jinmai8	2008	South of Huanghuai winter wheat area	Zhoumai12 / Yumai49 // Xi'an8
142	Jiumai2	2010	South of Huanghuai winter wheat area	(Baomai6 / Linnong88)F1 // (Mianyang19 / Qin11Ai)F1
143	Shannong19	2010	South of Huanghuai winter wheat area	(83(3)-113 / 1604)F3 // 886059
144	Shannong20	2010	South of Huanghuai winter wheat area	PH82-2-2 / 954072
145	Fengdecunmai1	2011	South of Huanghuai winter wheat area	Zhou9811 / Aikang58
146	Hemai17	2011	South of Huanghuai winter wheat area	95-12 / Yan886059
147	Yannong999	2011	South of Huanghuai winter wheat area	Yanhangxuan2 / Lin9511F1 // YanBLU14-15
148	Zhengmai7698	2011	South of Huanghuai winter wheat area	Zhengmai9405 / 4b269 // Zhoumai16
149	Huacheng336	2013	South of Huanghuai winter wheat area	Yannong361 / Su266
150	Longpingmai518	2013	South of Huanghuai winter wheat area	Yumai34 / Yumai41 // Yumai35
151	Zhengmai101	2013	South of Huanghuai winter wheat area	Ta1648 / Zhengmai9023
152	Bonong6	2014	South of Huanghuai winter wheat area	Bonong653 / Zhengmai9023 // RECITAL
153	Cunmai8	2014	South of Huanghuai winter wheat area	Zhoumai24 / Zhoumai22
154	Gaoyou5766	2014	South of Huanghuai winter wheat area	030728 / 8901-11-14
155	Tianmai863	2014	South of Huanghuai winter wheat area	Zhoumai16 / Yanzhan1
156	Xinmai29	2014	South of Huanghuai winter wheat area	Yanzhan4110 / Zhoumai16
157	Xuke168	2014	South of Huanghuai winter wheat area	Xuke316 / 04Zhong36
158	Yumai158	2014	South of Huanghuai winter wheat area	Rotation population of Dwarf-Male-Sterile Wheat
159	Zhengmai103	2014	South of Huanghuai winter wheat area	Zhou13 / D8904-7-1 // Zheng004
160	Zhengmai119	2014	South of Huanghuai winter wheat area	Jimai1 / Zhengmai366
161	Zhongmai170	2014	South of Huanghuai winter wheat area	Jimai19 / Fengyou3
162	Zhongyu9302	2014	South of Huanghuai winter wheat area	Dwarf-Male-Sterile Wheat // (Zhoumai16 / 04Zhong36)
163	Gaoyou5218	2015	South of Huanghuai winter wheat area	Xinong979 / 8901-11-14
164	Zhongmai7	2015	South of Huanghuai winter wheat area	Yanzhan1 // Yan159-9 / Yan1666
165	LemaiL598	2016	South of Huanghuai winter wheat area	Yumai70-36 / Yumai49
166	Luomai29	2016	South of Huanghuai winter wheat area	Aikang58 / Kaimai18
167	Zhengpinmai8	2016	South of Huanghuai winter wheat area	(Aikang58 / Zhoumai18)F1
168	Zhongyu1123	2016	South of Huanghuai winter wheat area	04Zhong36 / Zhoumai23
169	Guangtai68	2017	South of Huanghuai winter wheat area	Zhengyumai9987 / Luo4518
170	Mengmai028	2017	South of Huanghuai winter wheat area	Zhou16 / Yu49
171	Weilong158	2017	South of Huanghuai winter wheat area	Jimai19 / Wunong148
172	Zhongyu1211	2017	South of Huanghuai winter wheat area	Zhongyu12 / Aikang58
173	Anmai1132	2018	South of Huanghuai winter wheat area	An0124 / Xinxiang9369
174	Gaomai6	2018	South of Huanghuai winter wheat area	Zhoumai13 / Bainong64 // Zhoumai22
175	Jinxiu21	2018	South of Huanghuai winter wheat area	Aikang58 / 06101
176	Junda109	2018	South of Huanghuai winter wheat area	Yujiao5 / Jimai4
177	Lunxuan66	2018	South of Huanghuai winter wheat area	Yangmai12 / Zhoumai162
178	Mengmai032	2018	South of Huanghuai winter wheat area	Zhoumai22 / Zhoumai19
179	Saidemai1	2018	South of Huanghuai winter wheat area	Zhoumai18 / Zhoumai22
180	Shangmai167	2018	South of Huanghuai winter wheat area	Xunong5 / Xinong4211 // Shangmai0626
181	Womai66	2018	South of Huanghuai winter wheat area	Lai137 / Zhoumai16 // Zhengyumai9987
182	Xinmai32	2018	South of Huanghuai winter wheat area	Aikang58 / Zhoumai22
183	Xinnong518	2018	South of Huanghuai winter wheat area	Luomai21 / Aikang58
184	Zhengmai136	2018	South of Huanghuai winter wheat area	BainongAK58 / Jimai22
185	Zhengmai369	2018	South of Huanghuai winter wheat area	Zhengmai366 / Liangxing99
186	Zhengmai618	2018	South of Huanghuai winter wheat area	Zhoumai16 / Xuan04115－8 // Zhoumai16
187	Zhengyumai16	2018	South of Huanghuai winter wheat area	Jimai4 / Yujiao5
188	Zhoumai32	2018	South of Huanghuai winter wheat area	Aikang58 / Zhoumai24
189	Zhoumai36	2018	South of Huanghuai winter wheat area	Aikang58 / Zhoumai19 // Zhoumai22
190	Zhumai305	2018	South of Huanghuai winter wheat area	Zhou94117 / 04Zhong36
191	Zhumai328	2018	South of Huanghuai winter wheat area	Aikang58 / Ji95519
192	Pubing2011	2019	South of Huanghuai winter wheat area	Pubing4201 / CHM83.605 // FCDasui /// Gaocheng8901/Han4589
193	Zhoumai33	2020	South of Huanghuai winter wheat area	Zhengmai366 / Aikang58
194	Baoliang5	2021	South of Huanghuai winter wheat area	Yumai52 // Zhoumai16 / cp11-06
195	Zhoumai35	2021	South of Huanghuai winter wheat area	Gaomai8901 / Aikang58
