# Supplementary material for: Artificial Selection Trend of Wheat Varieties Released in Huang-Huai-Hai Region in China Evaluated Using DUS Testing Characteristics
Source: Front Plant Sci. 2022 Jun 10;13:898102. doi: 10.3389/fpls.2022.898102 (PMC9226622; doi:10.3389/fpls.2022.898102)
Supplement: Supplementary file 2 [file Table_2.XLSX]

## Sheet: Sheet1
Supplementary Table 2. Pearson’s correlation coefficients among DUS testing characteristics in wheat
Characteristics	CAC	PGH	LIGC	ACA	TEE	FLSW	EW	SW	FLL	FLW	EE	PH	EL	SNPE	SSNPE	GNPE	ED	ES	AT	AL	SPCS	GLH	GLS	GLSS	GLLB	GS	GT	ST	GVW
Coleoptile: anthocyanin coloration (CAC)	1
Plant: growth habit (PGH)	0.056599	1
Leaf: intensity of green color (LIGC)	-0.0211709	-0.0310994	1
Anthocyanin coloration of auricles (ACA)	-0.00800367	.276**	-0.0225062	1
Time of ear emergence (TEE)	0.0356223	0.0678592	0.128484	0.0491089	1
Flag leaf sheath wax (FLSW)	0.112824	-0.0574847	0.00983355	-.196**	-.226**	1
Ear wax (EW)	0.0380546	-0.0917128	-0.0598941	-.186**	-.181*	.793**	1
Stem wax (SW)	0.114074	-0.0751954	0.0102249	-.195**	-.229**	.998**	.797**	1
Flag leaf length (FLL)	-0.0488994	0.114408	0.0791819	0.0310774	0.0557131	-0.0668642	0.0120206	-0.0599537	1
Flag leaf width (FLW)	-.191**	0.0666167	-0.00816817	-0.118437	-.170*	.236**	.287**	.243**	.340**	1
Ear exsertion (EE)	0.00468764	-0.135529	0.101737	-0.039187	0.0635983	-0.10889	-0.0133026	-0.102726	.173*	-0.0821726	1
Plant height (PH)	.188**	-0.0422738	0.0841917	.213**	.222**	-.174*	-.162*	-.177*	-0.0554755	-.298**	.195**	1
Ear length (EL)	0.0381465	.265**	0.0768174	0.0534083	0.112797	0.0210353	0.00899735	0.0202957	.222**	0.0885111	0.103681	.168*	1
Spikelet number per ear (SNPE)	-0.0759593	0.0990042	0.0902052	-0.0699037	.141*	0.00958471	-0.0232712	0.0149947	.156*	.149*	-0.0493624	-0.0641274	.203**	1
Sterile spikelet number per ear (SSNPE)	-0.0448231	0.0251932	0.00539285	-0.102552	-.181*	-0.116535	-0.0705159	-0.115577	0.031711	-0.072443	-0.0740478	0.0394183	-0.00412562	0.0131063	1
Grain number per ear (GNPE)	-0.0455966	.231**	0.0869345	-0.0801926	.161*	0.0266046	-0.0098558	0.0307717	.402**	.341**	-0.0328647	-.308**	.326**	.512**	-.189**	1
Ear density (ED)	-0.0723348	0.0747052	-0.0185154	-0.0114171	-0.0748682	.177*	.165*	.176*	0.0995007	.176*	-.227**	-.250**	-0.133125	0.0888753	-0.0855011	.141*	1
Ear shape (ES)	-0.0524241	0.0489822	-0.122584	-0.0680522	-.224**	0.130754	0.116232	.142*	0.109013	.253**	-0.0928825	-.382**	-.142*	.156*	-0.0548593	.160*	.410**	1
Awn type (AT)	0	.211**	0	0	0.0881275	0	-0.040269	-0.0459171	-.155*	-.151*	-0.0577212	0.0842837	-0.0176556	-0.099221	-0.0472468	-0.109584	-0.0855688	-.145*	1
Awn length (AL)	0.104086	.202**	0.0202336	.324**	0.105224	-0.0977626	-0.0516269	-0.102156	0.118752	-0.120339	0.0726379	.260**	.209**	-0.0394558	-0.0921499	0.0449888	0.040978	-0.0577793	0	1
Straw: pith in cross section (SPCS)	0.0551016	-0.0828813	-0.0518251	0.104176	.172*	-0.0367275	-0.0765274	-0.0338437	-.223**	-0.0939395	-0.103503	-0.0220934	-0.118174	-.257**	-.299**	-.175*	-0.120255	-0.136966	0	-0.0785064	1
Glume hairiness (GLH)	-0.0306721	-0.0450564	-0.00997445	-0.0326068	-0.0649099	0.0469304	0.0279441	0.0475158	-0.0329749	0.0296268	-0.0512983	-0.103842	-0.0224902	-0.0916418	-0.0862796	-0.0274826	0.0239601	-0.039989	0	0.0127453	0.0946706	1
Glume shape (GLS)	.329**	-0.0477012	-0.0113399	0.0266751	.228**	-0.057966	-0.0892604	-0.0558331	-0.120377	-.161*	-0.0617829	.276**	0.0556502	-0.0924082	-0.0850069	-0.0400019	-.238**	-.437**	0	0.136815	.209**	0.00730185	1
Glume: shoulder shape (GLSS)	0.0041559	-0.0177042	-0.0579448	0.0187766	-.280**	.221**	.219**	.227**	0.137844	.242**	-0.00883111	-.238**	0.0193351	-.260**	-0.0313693	0.0355397	-0.0679285	0.0994215	0	-0.0556066	0.102176	0.063048	-0.0288563	1
Glume: length of beak (GLLB)	-0.0532567	.153*	0.00751333	.144*	-0.114841	-0.0475908	-.160*	-0.0522137	0.0117316	-0.0667946	-0.0484827	-0.0537212	0.0325665	-0.130152	0.0991679	-0.104407	0.0208544	0.00201214	0	0.101668	-0.0436787	-0.0250914	-0.0729627	0.0384971	1
Grain shape (GS)	-0.0358215	0.114907	-0.0927761	0.0124346	.200**	0.0802566	0.010306	0.0627678	-0.0813022	-0.0802637	-0.0279036	0.0480261	0.0366709	0.0237032	-0.12031	.148*	0.0279826	-0.0543555	.198**	0.103345	0.0539206	-0.110906	0.119388	-0.0423046	-0.0773228	1
Grain texture (GT)	-0.106706	-0.0961783	0.0203707	0.0274559	.234**	-0.109365	-.181*	-0.113386	-.156*	-.221**	0.0133705	.186**	-0.0307211	-0.082049	-0.12574	-0.139013	-0.117203	-.165*	0.122744	-0.0662931	.203**	-0.0433354	0.110239	-.245**	-0.0380418	0.119546	1
Seasonal type (ST)	0.0418988	-0.00790722	0.0605215	0.0143832	.158*	0.00172513	-0.0106941	0.00647751	-0.101235	-0.0659893	-0.0938861	0.123471	0.0995846	0.0166845	0.0461336	0.0536372	-0.0863658	-0.116019	-0.0788211	-0.0313991	0.0592881	0.0642927	.212**	-0.0213882	-0.0221502	0.0438672	.183*	1
Grain volume weight (GVW)	-.330**	-.221**	-0.00400362	-0.0265603	-.439**	0.0746245	0.0912232	0.0822246	0.102083	.256**	0.110374	-0.00902324	-0.125366	0.00938736	-0.0929372	-0.0110127	-0.0150407	.233**	-0.0760555	-.185**	-0.0723608	0.079863	-.297**	.163*	-0.00341201	-0.13045	0.0415221	0.0321341	1
* and ** indicate significant differences at 0.05 and 0.01 levels, respectively.
